# Supplementary material for: MYC Causes Multiple Myeloma Progression via Attenuating TP53-Induced MicroRNA-34 Expression
Source: Genes (Basel). 2022 Dec 29;14(1):100. doi: 10.3390/genes14010100 (PMC9859619; doi:10.3390/genes14010100)
Supplement: Supplementary file 1 [file genes-14-00100-s001.zip]

Archive with 1 entries (1 files):
- genes-1878063-supplementary.pdf
